# Supplementary material for: Molecular epidemiology of a fatal sarcoptic mange epidemic in endangered San Joaquin kit foxes (Vulpes macrotis mutica)
Source: Parasit Vectors. 2020 Sep 7;13:456. doi: 10.1186/s13071-020-04328-3 (PMC7487715; doi:10.1186/s13071-020-04328-3)
Supplement: Supplementary file 1 — Additional file 1: Table S1. Raw microsatellite genotypes of the 10 SARM microsatellite loci for Sarcoptes scabiei mites. A total of 445 mites were collected from the skin of 2 dogs (Canis lupus familiaris), 5 coyotes (Canis latrans), 22 San Joaquin kit foxes (Vulpes macrotis mutica) and 4 red foxes (Vulpes vulpes) from Bakersfield, CA. An additional 59 mites were collected from 5 kit foxes in Taft, a red fox from Fresno, a coyote from Ft. Irwin and a coyote from Ventura, CA. Data are organized by mite-derived host and host location. [file 13071_2020_4328_MOESM1_ESM.xlsx]

## Sheet: Table S1
Additional file 1: Table S1. Raw microsatellite genotypes of the 10 SARM microsatellite loci for Sarcoptes scabiei mites. A total of 445 mites were collected from the skin of 2 dogs (Canis lupus familiaris), 5 coyotes (Canis latrans), 22 San Joaquin kit foxes (Vulpes macrotis mutica) and 4 red foxes (Vulpes vulpes) from Bakersfield, CA. An additional 59 mites were collected from 5 kit foxes in Ta…
host	mite id	population	SARM-33		SARM-34		SARM-35		SARM-36		SARM-37		SARM-38		SARM-40		SARM-41		SARM-44		SARM-45
Dog-1	dog1-ind1	Dog	252	252	175	175	134	134	271	271	183	183	219	219	228	228	238	238	266	266	200	200
Dog-2	dog1-ind2	Dog	250	250	209	209	134	134	283	283	183	183	211	211	236	236	238	238	266	266	176	176
Dog-2	dog1-ind3	Dog	250	250	251	251	134	134	283	283	183	183	211	211	236	236	238	238	266	266	176	176
Dog-2	dog1-ind4	Dog	256	256	203	203	0	0	271	271	183	183	219	219	228	228	228	234	284	284	176	176
Dog-1	dog1-ind5	Dog	252	252	175	175	134	134	271	271	183	183	219	219	228	228	238	238	266	266	200	200
Dog-1	dog1-ind6	Dog	252	252	175	175	134	134	271	271	183	183	219	219	228	228	238	238	266	266	200	200
Coyote -1	coy1-ind7	Bakerfield Coyote	252	252	243	243	134	134	271	271	183	183	211	211	246	246	228	230	274	274	176	198
Coyote -1	coy1-ind8	Bakerfield Coyote	252	252	243	243	134	134	273	273	183	183	211	211	232	232	228	228	274	274	176	198
Coyote -1	coy1-ind9	Bakerfield Coyote	252	280	203	241	134	134	273	273	183	183	211	211	232	246	228	228	266	274	176	198
Coyote -1	coy1-ind10	Bakerfield Coyote	252	252	241	241	134	134	273	273	183	183	211	211	246	246	228	228	266	274	176	198
Coyote -1	coy1-ind11	Bakerfield Coyote	280	280	203	243	134	134	273	273	183	183	211	211	246	246	228	228	266	274	176	198
Coyote -1	coy1-ind12	Bakerfield Coyote	252	282	203	241	134	134	273	273	183	183	211	211	232	246	228	228	266	274	176	176
Coyote -1	coy1-ind13	Bakerfield Coyote	252	252	203	203	134	134	273	273	183	183	0	0	0	0	0	0	266	274	176	176
Coyote -1	coy1-ind14	Bakerfield Coyote	252	252	243	243	134	134	273	273	183	183	0	0	0	0	0	0	0	0	176	176
Coyote -1	coy1-ind15	Bakerfield Coyote	252	282	203	243	134	134	273	273	183	183	211	211	216	232	228	228	266	274	176	196
Coyote -1	coy1-ind16	Bakerfield Coyote	252	280	241	241	134	134	273	273	183	183	211	211	216	246	228	228	266	274	176	198
Coyote -1	coy1-ind17	Bakerfield Coyote	252	252	243	243	134	134	273	273	183	183	211	211	232	244	228	228	266	274	176	176
Coyote -1	coy1-ind18	Bakerfield Coyote	254	280	243	243	134	134	271	273	183	183	211	211	246	246	228	228	274	274	176	198
Coyote -1	coy1-ind19	Bakerfield Coyote	252	252	203	243	134	134	273	273	181	181	211	211	216	232	228	228	274	274	176	176
Coyote -1	coy1-ind20	Bakerfield Coyote	252	280	243	243	134	134	273	273	183	183	211	211	232	232	228	228	266	274	176	198
Coyote -1	coy1-ind21	Bakerfield Coyote	258	258	203	243	134	134	273	273	183	183	211	211	232	246	228	228	274	274	176	176
Coyote -1	coy1-ind22	Bakerfield Coyote	252	252	243	243	134	134	271	273	183	183	211	211	232	246	228	228	274	274	176	176
Coyote -1	coy1-ind23	Bakerfield Coyote	252	282	243	243	134	134	273	273	183	183	211	211	0	0	228	228	274	274	176	176
Coyote -1	coy1-ind24	Bakerfield Coyote	252	252	243	243	134	134	273	273	183	183	211	211	0	0	228	228	266	266	176	176
Coyote -1	coy1-ind25	Bakerfield Coyote	252	252	241	241	134	134	0	0	183	183	211	211	218	232	228	228	266	266	176	176
Coyote -1	coy1-ind26	Bakerfield Coyote	252	282	241	241	134	134	0	0	183	183	211	211	216	246	228	228	274	274	176	198
Coyote -1	coy1-ind27	Bakerfield Coyote	252	252	243	243	134	134	273	273	183	183	211	211	216	216	228	228	274	274	176	176
Coyote -1	coy1-ind28	Bakerfield Coyote	252	280	243	243	134	134	271	271	183	183	211	211	0	0	0	0	274	274	176	198
Coyote -1	coy1-ind29	Bakerfield Coyote	252	280	243	243	134	134	273	273	183	183	211	211	232	246	228	228	274	274	176	198
Coyote -1	coy1-ind30	Bakerfield Coyote	280	280	203	241	134	134	271	271	183	183	211	211	216	216	228	228	266	274	176	176
Coyote -2	coy2-ind31	Bakerfield Coyote	252	286	195	203	134	134	0	0	183	183	211	211	0	0	0	0	266	266	176	176
Coyote -2	coy2-ind32	Bakerfield Coyote	252	286	195	195	134	134	271	271	179	183	211	211	228	246	234	234	266	274	176	176
Coyote -2	coy2-ind33	Bakerfield Coyote	286	286	203	203	134	134	271	271	183	183	211	211	228	246	234	234	274	274	176	176
Coyote -2	coy2-ind34	Bakerfield Coyote	286	286	203	203	134	134	0	0	183	183	211	211	0	0	234	234	266	274	176	176
Coyote -2	coy2-ind35	Bakerfield Coyote	286	286	203	203	134	134	271	271	183	183	211	219	228	246	234	234	274	274	176	176
Coyote -2	coy2-ind36	Bakerfield Coyote	286	286	203	203	134	134	271	271	183	183	211	211	228	246	234	234	266	266	176	176
Coyote -2	coy2-ind37	Bakerfield Coyote	286	286	203	203	134	134	271	271	183	183	211	219	228	246	234	234	266	274	176	176
Coyote -2	coy2-ind38	Bakerfield Coyote	252	286	203	203	134	134	271	271	179	183	211	219	228	246	234	234	266	266	176	176
Coyote -2	coy2-ind39	Bakerfield Coyote	286	286	203	203	134	134	271	271	183	183	211	211	246	246	234	234	266	274	176	176
Coyote -2	coy2-ind40	Bakerfield Coyote	286	286	195	203	134	134	0	0	183	183	211	211	228	246	234	234	266	266	176	176
Coyote -2	coy2-ind41	Bakerfield Coyote	286	286	195	203	134	134	271	271	183	183	211	211	244	246	234	238	266	266	176	176
Coyote -2	coy2-ind42	Bakerfield Coyote	286	286	203	203	134	134	271	271	183	183	211	219	228	246	234	234	266	266	176	176
Coyote -2	coy2-ind43	Bakerfield Coyote	266	286	203	203	134	134	271	271	179	183	211	211	228	246	234	234	266	274	176	176
Coyote -2	coy2-ind44	Bakerfield Coyote	286	286	195	203	134	134	271	271	183	183	211	211	228	228	234	238	266	274	176	176
Coyote -2	coy2-ind45	Bakerfield Coyote	286	286	203	203	134	134	271	271	183	183	211	211	228	246	234	234	274	274	176	176
Coyote -2	coy2-ind46	Bakerfield Coyote	286	286	203	203	134	134	271	271	183	183	211	211	228	246	234	238	266	266	176	176
Coyote -2	coy2-ind47	Bakerfield Coyote	286	286	195	203	134	134	271	271	179	183	211	211	228	228	234	234	274	274	176	176
Coyote -2	coy2-ind48	Bakerfield Coyote	286	286	195	203	134	134	271	271	179	183	211	211	228	246	234	234	266	266	176	176
Coyote -2	coy2-ind49	Bakerfield Coyote	286	286	195	203	134	134	271	271	179	183	211	211	228	228	234	234	274	274	176	176
Coyote -2	coy2-ind50	Bakerfield Coyote	286	286	195	203	134	134	271	271	183	183	211	211	246	246	234	234	274	274	176	176
Coyote -2	coy2-ind51	Bakerfield Coyote	286	286	203	203	134	134	271	271	183	183	211	211	228	246	234	234	274	274	176	176
Coyote -2	coy2-ind52	Bakerfield Coyote	286	286	203	203	134	134	271	271	179	183	211	211	228	228	234	234	266	266	176	176
Coyote -3	coy3-ind53	Bakerfield Coyote	230	270	193	195	134	134	271	271	171	171	219	219	216	248	228	234	286	286	176	176
Coyote -3	coy3-ind54	Bakerfield Coyote	270	270	203	203	134	134	271	271	171	183	219	219	216	216	228	228	286	286	176	176
Coyote -3	coy3-ind55	Bakerfield Coyote	270	270	175	203	134	134	271	271	171	171	219	219	216	228	228	234	286	286	176	176
Coyote -3	coy3-ind56	Bakerfield Coyote	270	270	175	203	134	134	271	271	171	171	219	219	216	216	234	234	286	286	176	176
Coyote -3	coy3-ind57	Bakerfield Coyote	270	270	175	193	134	134	271	271	171	171	219	219	216	216	228	234	286	286	176	176
Coyote -3	coy3-ind58	Bakerfield Coyote	270	270	193	203	134	134	271	271	171	171	211	219	216	228	228	228	286	286	176	176
Coyote -3	coy3-ind59	Bakerfield Coyote	270	270	203	203	134	134	271	271	171	171	219	219	216	216	228	228	286	286	176	176
Coyote -3	coy3-ind60	Bakerfield Coyote	270	270	175	203	134	134	271	271	171	171	219	219	216	216	228	234	286	286	176	176
Coyote -3	coy3-ind61	Bakerfield Coyote	270	270	203	203	134	134	271	271	171	183	211	219	216	228	228	228	286	286	176	176
Coyote -3	coy3-ind62	Bakerfield Coyote	270	270	203	203	134	134	271	271	171	171	211	219	216	216	228	234	286	286	176	176
Coyote -3	coy3-ind63	Bakerfield Coyote	270	270	203	203	134	134	271	271	171	171	211	219	216	216	228	228	286	286	176	176
Coyote -3	coy3-ind64	Bakerfield Coyote	270	270	175	203	134	134	271	271	171	171	219	219	216	216	234	234	266	286	176	176
Coyote -3	coy3-ind65	Bakerfield Coyote	270	270	203	203	134	134	271	271	171	171	211	219	216	228	228	234	286	286	176	176
Coyote -3	coy3-ind66	Bakerfield Coyote	270	270	175	203	134	134	271	271	171	171	219	219	216	216	228	234	286	286	176	176
Coyote -3	coy3-ind67	Bakerfield Coyote	270	270	203	203	134	134	271	271	171	171	219	219	216	216	228	234	286	286	176	176
Coyote -3	coy3-ind68	Bakerfield Coyote	270	270	175	193	134	134	271	271	171	171	219	219	216	216	228	234	286	286	176	176
Coyote -3	coy3-ind69	Bakerfield Coyote	270	270	203	203	134	134	271	271	171	171	219	219	216	228	228	228	286	286	176	176
Coyote -3	coy3-ind70	Bakerfield Coyote	270	270	175	175	134	134	271	271	171	171	219	219	216	248	228	234	286	286	176	176
Coyote -3	coy3-ind71	Bakerfield Coyote	270	270	203	203	134	134	271	271	171	171	219	219	216	228	228	228	286	286	176	176
Coyote -3	coy3-ind72	Bakerfield Coyote	270	270	203	203	134	134	271	271	171	171	219	219	216	228	228	228	286	286	176	176
Coyote -3	coy3-ind73	Bakerfield Coyote	270	270	175	175	134	134	271	271	171	171	219	219	216	216	228	234	286	286	176	176
Coyote -3	coy3-ind74	Bakerfield Coyote	270	270	203	203	134	134	271	271	171	171	219	219	216	228	228	234	286	286	176	176
Coyote -3	coy3-ind75	Bakerfield Coyote	270	270	203	203	134	134	271	271	171	171	219	219	216	216	228	228	286	286	176	176
Coyote -3	coy3-ind76	Bakerfield Coyote	270	270	203	203	134	134	271	271	171	171	219	219	216	216	228	234	286	286	176	176
Coyote -3	coy3-ind77	Bakerfield Coyote	270	270	175	203	134	134	271	271	171	171	219	219	216	216	228	234	266	286	176	176
Coyote -3	coy3-ind78	Bakerfield Coyote	270	270	175	203	134	134	271	271	171	171	219	219	216	216	228	234	266	286	176	176
Coyote -3	coy3-ind79	Bakerfield Coyote	270	270	203	203	134	134	271	271	171	171	219	219	216	228	228	228	286	286	176	176
Coyote -3	coy3-ind80	Bakerfield Coyote	270	270	203	203	134	134	271	271	171	171	219	219	216	228	228	228	286	286	176	176
Coyote-6	coy6-ind81	Bakersfield Coyote	252	252	175	203	134	155	271	271	183	183	219	219	246	246	228	228	266	266	176	200
Coyote-6	coy6-ind82	Bakersfield Coyote	252	252	175	203	155	155	271	271	183	183	219	219	246	246	228	228	266	266	176	200
Coyote-6	coy6-ind83	Bakersfield Coyote	252	252	175	203	134	155	271	271	183	183	219	219	246	246	228	234	266	266	200	200
Coyote-6	coy6-ind84	Bakersfield Coyote	252	252	175	203	155	155	271	271	183	183	211	219	228	246	228	228	266	266	176	200
Coyote-6	coy6-ind85	Bakersfield Coyote	252	252	203	203	134	155	271	271	183	183	219	219	246	246	228	228	266	266	200	200
Coyote-6	coy6-ind86	Bakersfield Coyote	252	252	175	203	134	155	271	271	183	183	219	219	228	246	228	228	266	266	176	200
Coyote-6	coy6-ind87	Bakersfield Coyote	252	252	175	175	134	155	0	0	183	183	219	219	228	246	228	228	266	266	176	200
Coyote-6	coy6-ind88	Bakersfield Coyote	252	252	203	203	134	134	271	271	183	183	219	219	228	246	228	228	266	266	200	200
Coyote-6	coy6-ind89	Bakersfield Coyote	252	252	175	203	134	155	271	271	183	183	211	219	216	228	228	228	266	266	176	200
Coyote-6	coy6-ind90	Bakersfield Coyote	252	254	175	175	134	155	271	271	183	183	211	211	228	246	228	228	266	266	176	200
Coyote-6	coy6-ind91	Bakersfield Coyote	0	0	175	203	155	155	0	0	183	183	219	219	216	216	228	234	266	266	176	200
Coyote-6	coy6-ind92	Bakersfield Coyote	252	252	203	203	134	155	271	271	183	183	219	219	246	246	228	228	266	266	200	200
Coyote-6	coy6-ind93	Bakersfield Coyote	252	252	175	203	155	155	271	271	183	183	219	219	228	246	228	234	266	266	200	200
Coyote-6	coy6-ind94	Bakersfield Coyote	252	252	175	203	134	155	271	271	183	183	219	219	246	246	228	228	266	266	176	200
Coyote-6	coy6-ind95	Bakersfield Coyote	252	252	175	203	134	155	271	271	183	183	219	219	228	246	228	228	266	266	176	200
Coyote-6	coy6-ind96	Bakersfield Coyote	252	252	175	175	134	135	271	271	183	183	219	219	246	246	228	228	266	266	176	200
Coyote-6	coy6-ind97	Bakersfield Coyote	252	252	203	203	134	134	271	271	183	183	219	219	216	228	228	228	266	266	176	200
Coyote-6	coy6-ind98	Bakersfield Coyote	252	252	175	203	134	155	271	271	183	183	219	219	246	246	228	234	266	266	200	200
Coyote-6	coy6-ind99	Bakersfield Coyote	252	252	175	175	134	155	271	271	183	183	219	219	246	246	228	228	266	266	176	200
Coyote-6	coy6-ind100	Bakersfield Coyote	252	252	175	203	134	155	271	271	183	183	219	219	228	246	228	228	266	266	176	200
Coyote-6	coy6-ind101	Bakersfield Coyote	252	252	175	203	134	155	271	271	183	183	219	219	228	228	228	234	266	266	176	176
Coyote-6	coy6-ind102	Bakersfield Coyote	252	252	175	203	134	155	271	271	183	183	219	219	228	246	228	234	266	266	176	200
Coyote-6	coy6-ind103	Bakersfield Coyote	252	252	0	0	135	134	271	271	183	183	219	219	228	246	228	228	0	0	200	202
Coyote-6	coy6-ind104	Bakersfield Coyote	252	252	175	203	155	155	271	271	183	183	219	219	246	246	228	234	266	266	176	200
Coyote-7	coy7-ind105	Bakersfield Coyote	254	254	203	203	153	153	271	271	171	183	219	219	228	246	238	238	266	274	176	198
Coyote-7	coy7-ind106	Bakersfield Coyote	254	254	203	203	153	153	271	283	183	183	211	219	228	248	234	238	266	274	176	176
Coyote-7	coy7-ind107	Bakersfield Coyote	0	0	203	203	153	153	0	0	171	183	211	219	228	228	0	0	0	0	176	198
Coyote-7	coy7-ind108	Bakersfield Coyote	250	254	203	203	134	153	283	283	171	171	211	219	228	246	238	240	266	274	176	176
Coyote-7	coy7-ind109	Bakersfield Coyote	252	254	173	203	134	153	271	271	183	183	211	219	228	244	228	238	266	278	176	198
Coyote-4SB	coy4sb-ind110	SB Coyote	252	252	175	175	134	134	271	271	171	183	211	211	216	248	234	234	266	274	176	176
Coyote-4SB	coy4sb-ind111	SB Coyote	252	252	175	203	134	134	271	271	171	183	211	211	216	246	228	234	266	266	176	176
Coyote-4SB	coy4sb-ind112	SB Coyote	252	252	203	203	134	134	271	271	183	183	211	211	216	246	234	234	266	286	176	176
Coyote-4SB	coy4sb-ind113	SB Coyote	252	252	203	203	134	134	0	0	183	183	211	211	0	0	0	0	266	266	176	176
Coyote-4SB	coy4sb-ind114	SB Coyote	252	252	175	203	134	134	271	271	171	183	211	211	216	222	0	0	266	266	176	176
Coyote-4SB	coy4sb-ind115	SB Coyote	252	252	203	203	134	134	271	271	171	183	211	211	216	222	228	234	266	266	176	176
Coyote-4SB	coy4sb-ind116	SB Coyote	252	252	203	203	134	134	271	283	171	183	211	211	216	216	228	228	266	266	176	176
Coyote-4SB	coy4sb-ind117	SB Coyote	252	252	203	203	134	134	271	271	183	183	211	219	216	246	228	234	266	286	176	176
Coyote-4SB	coy4sb-ind118	SB Coyote	252	252	203	203	134	134	271	283	171	183	211	219	216	216	234	234	266	286	176	176
Coyote-4SB	coy4sb-ind119	SB Coyote	252	252	203	203	134	134	271	283	171	183	211	219	216	216	228	234	266	266	176	176
Coyote-4SB	coy4sb-ind120	SB Coyote	252	252	175	175	134	134	0	0	171	171	0	0	0	0	228	228	0	0	176	176
Coyote-4SB	coy4sb-ind121	SB Coyote	252	252	175	203	134	134	271	271	171	183	211	211	216	248	234	234	266	286	176	176
Coyote-4SB	coy4sb-ind122	SB Coyote	252	252	203	203	134	134	271	283	171	183	211	211	216	216	234	234	286	286	176	176
Coyote-4SB	coy4sb-ind123	SB Coyote	252	252	203	203	134	134	271	283	171	171	211	219	216	216	234	234	266	286	176	176
Coyote-4SB	coy4sb-ind124	SB Coyote	252	252	203	203	134	134	271	271	171	183	211	211	216	216	234	234	266	286	176	176
Coyote-5V	coy5v-ind125	Ventura Coyote	254	254	203	203	134	134	271	271	183	183	211	211	228	228	228	228	286	286	176	176
Coyote-5V	coy5v-ind126	Ventura Coyote	254	254	203	203	134	134	271	271	183	183	211	211	228	228	228	228	286	286	176	176
Coyote-5V	coy5v-ind127	Ventura Coyote	254	254	203	203	134	134	271	271	183	183	211	211	228	228	228	228	0	0	176	176
Coyote-5V	coy5v-ind128	Ventura Coyote	254	254	175	203	134	134	271	271	183	183	211	211	228	228	228	228	284	284	176	176
Coyote-5V	coy5v-ind129	Ventura Coyote	254	254	203	203	134	134	271	271	183	183	211	211	228	228	228	228	284	286	176	176
Coyote-5V	coy5v-ind130	Ventura Coyote	254	254	203	203	134	134	271	271	183	183	211	211	228	228	228	228	286	286	176	176
Coyote-5V	coy5v-ind131	Ventura Coyote	254	254	203	203	134	134	271	271	183	183	211	211	228	228	228	228	286	286	176	176
Coyote-5V	coy5v-ind132	Ventura Coyote	254	254	203	203	134	134	271	271	183	183	211	211	228	228	228	228	286	286	176	176
Coyote-5V	coy5v-ind133	Ventura Coyote	254	254	203	203	134	134	271	271	183	183	211	211	228	228	228	228	286	286	176	176
Coyote-5V	coy5v-ind134	Ventura Coyote	254	254	203	203	134	134	271	271	183	183	211	211	228	228	228	228	286	286	176	176
Coyote-5V	coy5v-ind135	Ventura Coyote	254	254	203	203	134	134	271	271	183	183	211	211	228	228	228	228	286	286	176	176
Coyote-5V	coy5v-ind136	Ventura Coyote	254	254	0	0	134	134	0	0	0	0	0	0	0	0	0	0	0	0	176	176
Coyote-5V	coy5v-ind137	Ventura Coyote	254	254	203	203	134	134	271	271	183	183	211	211	228	228	228	228	286	286	176	176
Coyote-5V	coy5v-ind138	Ventura Coyote	254	254	203	203	134	134	271	271	183	183	211	211	228	228	228	228	286	286	176	176
Coyote-5V	coy5v-ind139	Ventura Coyote	254	254	203	203	134	134	271	271	183	183	211	211	228	228	228	228	286	286	176	176
Coyote-5V	coy5v-ind140	Ventura Coyote	254	254	203	205	134	134	271	271	183	183	211	211	228	228	228	228	286	286	176	176
Coyote-5V	coy5v-ind141	Ventura Coyote	254	254	203	203	134	134	271	271	183	183	211	211	228	228	228	228	286	286	176	176
Coyote-5V	coy5v-ind142	Ventura Coyote	254	254	203	203	134	134	271	271	183	183	211	211	228	228	228	228	286	286	176	176
Coyote-5V	coy5v-ind143	Ventura Coyote	254	254	175	203	134	134	271	271	183	183	211	211	228	228	228	228	286	286	176	176
Kit Fox -1	kfox1-ind144	Bakersfield Kit Fox	254	254	175	175	134	134	283	283	171	171	219	219	216	216	234	234	266	286	176	176
Kit Fox -1	kfox1-ind145	Bakersfield Kit Fox	254	254	175	175	134	134	283	283	171	171	219	219	216	236	234	234	266	286	176	176
Kit Fox -1	kfox1-ind146	Bakersfield Kit Fox	254	254	175	175	134	134	0	0	0	0	0	0	216	216	234	234	266	286	176	176
Kit Fox -1	kfox1-ind147	Bakersfield Kit Fox	254	254	175	175	134	134	283	283	171	171	219	219	216	236	234	234	266	286	176	176
Kit Fox -1	kfox1-ind148	Bakersfield Kit Fox	254	254	175	175	134	134	283	283	0	0	0	0	0	0	234	234	0	0	176	176
Kit Fox -1	kfox1-ind149	Bakersfield Kit Fox	254	254	175	175	134	134	283	283	171	171	219	219	216	216	234	234	266	266	176	176
Kit Fox -1	kfox1-ind150	Bakersfield Kit Fox	254	254	175	175	134	134	283	283	171	171	219	219	216	236	234	234	266	286	176	176
Kit Fox -1	kfox1-ind151	Bakersfield Kit Fox	254	254	175	175	134	134	283	283	171	171	219	219	216	216	234	234	266	286	176	176
Kit Fox -1	kfox1-ind152	Bakersfield Kit Fox	254	254	175	175	134	134	283	283	171	171	219	219	216	216	234	234	266	266	176	176
Kit Fox -1	kfox1-ind153	Bakersfield Kit Fox	254	254	175	175	134	134	283	283	171	171	219	219	216	236	234	234	266	286	176	176
Kit Fox -1	kfox1-ind154	Bakersfield Kit Fox	254	254	175	175	134	134	283	283	171	171	219	219	216	236	234	234	266	286	176	176
Kit Fox -1	kfox1-ind155	Bakersfield Kit Fox	254	254	175	175	134	134	283	283	171	171	219	219	216	216	234	234	266	266	176	176
Kit Fox -1	kfox1-ind156	Bakersfield Kit Fox	254	254	175	175	134	134	283	283	171	171	219	219	216	236	234	234	266	266	176	176
Kit Fox -1	kfox1-ind157	Bakersfield Kit Fox	254	254	175	175	134	134	283	283	171	171	219	219	216	216	234	234	266	266	176	176
Kit Fox -1	kfox1-ind158	Bakersfield Kit Fox	254	254	175	175	134	134	283	283	171	171	219	219	216	216	234	234	266	266	176	176
Kit Fox -1	kfox1-ind159	Bakersfield Kit Fox	254	254	175	175	134	134	283	283	171	171	219	219	236	236	234	234	266	266	176	176
Kit Fox -1	kfox1-ind160	Bakersfield Kit Fox	254	254	175	175	134	134	283	283	171	171	219	219	216	216	234	234	266	266	176	176
Kit Fox -1	kfox1-ind161	Bakersfield Kit Fox	254	254	175	175	134	134	283	283	171	171	219	219	216	236	234	234	266	266	176	176
Kit Fox -1	kfox1-ind162	Bakersfield Kit Fox	254	254	175	175	134	134	283	283	171	171	219	219	216	216	234	234	266	286	176	176
Kit Fox -1	kfox1-ind163	Bakersfield Kit Fox	254	254	175	175	134	134	283	283	171	171	219	219	216	236	234	234	266	286	176	176
Kit Fox -1	kfox1-ind164	Bakersfield Kit Fox	254	254	175	175	134	134	283	283	171	171	219	219	216	236	234	234	266	286	176	176
Kit Fox -1	kfox1-ind165	Bakersfield Kit Fox	254	254	175	175	134	134	283	283	171	171	219	219	236	236	234	234	266	266	176	176
Kit Fox -1	kfox1-ind166	Bakersfield Kit Fox	254	254	175	175	134	134	283	283	171	171	219	219	216	216	234	234	286	286	176	176
Kit Fox -1	kfox1-ind167	Bakersfield Kit Fox	254	254	175	175	134	134	283	283	171	171	219	219	216	216	234	234	266	266	176	176
Kit Fox -1	kfox1-ind168	Bakersfield Kit Fox	254	254	175	175	134	134	283	283	171	171	219	219	216	236	234	234	266	266	176	176
Kit Fox -1	kfox1-ind169	Bakersfield Kit Fox	254	254	175	175	134	134	283	283	171	171	219	219	216	236	234	234	266	286	176	176
Kit Fox - 2	kfox2-ind170	Bakersfield Kit Fox	254	254	175	175	134	134	283	283	171	171	219	219	216	216	234	234	266	266	176	176
Kit Fox - 2	kfox2-ind171	Bakersfield Kit Fox	254	254	175	175	134	134	0	0	0	0	219	219	216	216	234	234	266	266	176	176
Kit Fox -3	kfox3-ind172	Bakersfield Kit Fox	254	254	175	175	134	134	283	283	171	171	219	219	216	216	234	234	286	286	176	176
Kit Fox -3	kfox3-ind173	Bakersfield Kit Fox	254	254	175	175	134	134	283	283	171	171	219	219	216	216	234	234	266	286	176	176
Kit Fox -3	kfox3-ind174	Bakersfield Kit Fox	254	254	175	175	0	0	0	0	171	171	0	0	0	0	0	0	266	286	176	176
Kit Fox -3	kfox3-ind175	Bakersfield Kit Fox	254	254	175	175	134	134	283	283	171	171	219	219	216	216	234	234	266	286	176	176
Kit Fox -3	kfox3-ind176	Bakersfield Kit Fox	254	254	175	175	134	134	283	283	171	171	219	219	216	272	234	234	286	286	176	176
Kit Fox -3	kfox3-ind177	Bakersfield Kit Fox	254	254	175	175	134	134	283	283	171	171	219	219	216	216	234	234	266	286	176	176
Kit Fox -3	kfox3-ind178	Bakersfield Kit Fox	254	254	175	175	134	134	283	283	171	171	219	219	216	216	234	234	286	286	176	176
Kit Fox -3	kfox3-ind179	Bakersfield Kit Fox	254	254	175	175	134	134	283	283	171	171	219	219	216	216	234	234	286	286	176	176
Kit Fox -3	kfox3-ind180	Bakersfield Kit Fox	254	254	175	175	134	134	283	283	171	171	219	219	216	216	234	234	266	286	176	176
Kit Fox -3	kfox3-ind181	Bakersfield Kit Fox	254	254	175	175	134	134	283	283	171	171	219	219	216	216	234	234	266	286	176	176
Kit Fox -3	kfox3-ind182	Bakersfield Kit Fox	254	254	175	175	134	134	283	283	171	171	219	219	216	216	234	234	286	286	176	176
Kit Fox -3	kfox3-ind183	Bakersfield Kit Fox	254	254	175	175	134	134	283	283	171	171	219	219	216	216	234	234	266	286	176	176
Kit Fox -3	kfox3-ind184	Bakersfield Kit Fox	254	254	175	175	134	134	283	283	171	171	219	219	216	216	234	234	286	286	176	176
Kit Fox -3	kfox3-ind185	Bakersfield Kit Fox	254	254	175	175	134	134	0	0	171	171	219	219	216	216	234	234	266	286	176	176
Kit Fox -3	kfox3-ind186	Bakersfield Kit Fox	254	254	175	175	134	134	283	283	171	171	219	219	216	216	234	234	266	286	176	176
Kit Fox -3	kfox3-ind187	Bakersfield Kit Fox	254	254	175	175	134	134	283	283	171	171	219	219	216	216	234	234	266	266	176	176
Kit Fox -3	kfox3-ind188	Bakersfield Kit Fox	254	254	175	175	134	134	283	283	171	171	219	219	216	216	234	234	266	286	176	176
Kit Fox -3	kfox3-ind189	Bakersfield Kit Fox	254	254	175	175	134	134	283	283	171	171	219	219	216	216	234	234	286	286	176	176
Kit Fox -3	kfox3-ind190	Bakersfield Kit Fox	254	254	175	175	134	134	283	283	171	171	219	219	216	216	234	234	266	266	176	176
Kit Fox -3	kfox3-ind191	Bakersfield Kit Fox	254	254	175	175	134	134	283	283	171	171	219	219	216	216	234	234	266	266	176	176
Kit Fox - 4	kfox4-ind192	Bakersfield Kit Fox	254	254	175	175	134	134	283	283	171	171	219	219	216	216	234	234	266	286	176	176
Kit Fox - 4	kfox4-ind193	Bakersfield Kit Fox	254	254	175	175	134	134	283	283	171	171	219	219	216	216	234	234	266	266	176	176
Kit Fox - 4	kfox4-ind194	Bakersfield Kit Fox	254	254	175	175	134	134	283	283	171	171	219	219	216	216	234	234	266	286	176	176
Kit Fox - 4	kfox4-ind195	Bakersfield Kit Fox	254	254	175	175	134	134	283	283	171	171	219	219	216	216	234	234	266	286	176	176
Kit Fox - 4	kfox4-ind196	Bakersfield Kit Fox	254	254	175	175	134	134	283	283	171	171	219	219	216	216	234	234	266	286	176	176
Kit Fox - 4	kfox4-ind197	Bakersfield Kit Fox	254	254	175	175	134	134	283	283	171	171	219	219	216	216	234	234	266	286	176	176
Kit Fox - 4	kfox4-ind198	Bakersfield Kit Fox	254	254	175	175	134	134	283	283	171	171	219	219	216	216	234	234	266	286	176	176
Kit Fox - 4	kfox4-ind199	Bakersfield Kit Fox	254	254	175	175	134	134	283	283	171	171	219	219	216	216	234	234	266	266	176	176
Kit Fox - 4	kfox4-ind200	Bakersfield Kit Fox	254	254	175	175	134	134	283	283	171	171	219	219	216	216	234	234	266	286	176	176
Kit Fox - 4	kfox4-ind201	Bakersfield Kit Fox	254	254	175	175	134	134	283	283	171	171	219	219	216	216	234	234	266	286	176	176
Kit Fox - 4	kfox4-ind202	Bakersfield Kit Fox	254	254	175	175	134	134	283	283	171	171	219	219	216	216	234	234	266	286	176	176
Kit Fox - 4	kfox4-ind203	Bakersfield Kit Fox	254	254	175	175	134	134	283	283	171	171	219	219	216	216	234	234	286	286	176	176
Kit Fox - 4	kfox4-ind204	Bakersfield Kit Fox	254	254	175	175	134	134	283	283	171	171	219	219	216	216	0	0	266	286	176	176
Kit Fox - 4	kfox4-ind205	Bakersfield Kit Fox	254	254	175	175	134	134	283	283	171	171	219	219	216	216	234	234	266	266	176	176
Kit Fox - 4	kfox4-ind206	Bakersfield Kit Fox	254	254	175	175	134	134	283	283	171	171	219	219	216	216	234	234	266	286	176	176
Kit Fox - 4	kfox4-ind207	Bakersfield Kit Fox	254	254	175	175	134	134	283	283	171	171	219	219	216	216	234	234	266	266	176	176
Kit Fox - 4	kfox4-ind208	Bakersfield Kit Fox	254	254	175	175	134	134	283	283	171	171	219	219	216	216	234	234	286	286	176	176
Kit Fox - 4	kfox4-ind209	Bakersfield Kit Fox	254	254	175	175	134	134	283	283	171	171	219	219	216	216	234	234	266	286	176	176
Kit Fox - 4	kfox4-ind210	Bakersfield Kit Fox	254	254	175	175	134	134	283	283	171	171	219	219	216	216	234	234	266	286	176	176
Kit Fox - 4	kfox4-ind211	Bakersfield Kit Fox	254	254	175	175	134	134	283	283	171	171	219	219	216	216	234	234	266	286	176	176
Kit Fox - 4	kfox4-ind212	Bakersfield Kit Fox	254	254	175	175	134	134	283	283	171	171	219	219	216	216	234	234	266	286	176	176
Kit Fox - 4	kfox4-ind213	Bakersfield Kit Fox	254	254	175	175	134	134	0	0	171	171	219	219	216	216	234	234	286	286	176	176
Kit Fox - 4	kfox4-ind214	Bakersfield Kit Fox	254	254	175	175	134	134	283	283	171	171	219	219	216	216	234	234	266	286	176	176
Kit Fox - 4	kfox4-ind215	Bakersfield Kit Fox	254	254	175	175	134	134	283	283	171	171	219	219	216	216	234	234	266	286	176	176
Kit Fox - 4	kfox4-ind216	Bakersfield Kit Fox	254	254	175	175	134	134	283	283	171	171	219	219	216	216	234	234	266	286	176	176
Kit Fox - 4	kfox4-ind217	Bakersfield Kit Fox	254	254	175	175	134	134	283	283	171	171	219	219	216	216	234	234	286	286	176	176
Kit Fox - 4	kfox4-ind218	Bakersfield Kit Fox	254	254	175	175	134	134	283	283	171	171	219	219	216	216	234	234	286	286	176	176
Kit Fox - 4	kfox4-ind219	Bakersfield Kit Fox	254	254	175	175	134	134	283	283	171	171	219	219	216	216	234	234	266	286	176	176
Kit Fox - 5	kfox5-ind220	Bakersfield Kit Fox	252	254	175	175	134	134	283	283	171	171	219	219	216	236	234	234	266	266	176	176
Kit Fox - 5	kfox5-ind221	Bakersfield Kit Fox	252	252	175	175	134	134	283	283	171	171	219	219	216	216	234	234	266	266	176	176
Kit Fox - 5	kfox5-ind222	Bakersfield Kit Fox	252	252	175	175	134	134	283	283	171	171	219	219	216	236	234	234	266	286	176	176
Kit Fox - 5	kfox5-ind223	Bakersfield Kit Fox	252	252	175	175	134	134	283	283	171	171	219	219	216	216	234	234	266	266	176	176
Kit Fox - 5	kfox5-ind224	Bakersfield Kit Fox	252	254	175	175	134	134	283	283	171	171	219	219	236	236	234	234	266	266	176	176
Kit Fox - 5	kfox5-ind225	Bakersfield Kit Fox	252	254	175	175	134	134	283	283	171	171	219	219	216	236	234	234	286	286	176	176
Kit Fox - 5	kfox5-ind226	Bakersfield Kit Fox	252	252	175	175	134	134	283	283	171	171	219	219	216	236	234	234	266	266	176	176
Kit Fox - 5	kfox5-ind227	Bakersfield Kit Fox	252	252	175	175	134	134	283	283	171	171	219	219	216	216	234	234	266	286	176	176
Kit Fox - 5	kfox5-ind228	Bakersfield Kit Fox	252	254	175	175	134	134	283	283	171	171	219	219	216	216	234	234	286	286	176	176
Kit Fox - 5	kfox5-ind229	Bakersfield Kit Fox	252	252	175	175	134	134	283	283	171	171	219	219	216	216	234	234	266	266	176	176
Kit Fox - 5	kfox5-ind230	Bakersfield Kit Fox	252	254	175	175	134	134	283	283	171	171	219	219	216	216	234	234	286	286	176	176
Kit Fox - 5	kfox5-ind231	Bakersfield Kit Fox	252	252	175	175	134	134	283	283	171	171	219	219	216	216	234	234	266	266	176	176
Kit Fox - 5	kfox5-ind232	Bakersfield Kit Fox	252	252	175	175	134	134	283	283	171	171	219	219	216	216	234	234	266	266	176	176
Kit Fox - 5	kfox5-ind233	Bakersfield Kit Fox	252	252	175	175	134	134	283	283	171	171	219	219	216	236	234	234	266	266	176	176
Kit Fox - 5	kfox5-ind234	Bakersfield Kit Fox	252	252	175	175	134	134	283	283	171	171	219	219	216	216	234	234	266	266	176	176
Kit Fox - 5	kfox5-ind235	Bakersfield Kit Fox	252	252	175	175	134	134	283	283	171	171	219	219	216	216	234	234	266	266	176	176
Kit Fox - 5	kfox5-ind236	Bakersfield Kit Fox	252	252	175	175	134	134	283	283	171	171	219	219	216	236	234	234	266	286	176	176
Kit Fox - 2b	kfox2b-ind237	Bakersfield Kit Fox	252	254	175	175	134	134	0	0	171	171	219	219	0	0	0	0	266	266	176	176
Kit Fox - 2b	kfox2b-ind238	Bakersfield Kit Fox	254	254	175	175	134	134	283	283	171	171	219	219	236	236	234	234	266	286	176	176
Kit Fox - 2b	kfox2b-ind239	Bakersfield Kit Fox	254	254	175	175	134	134	283	283	171	171	219	219	236	236	234	234	266	286	176	176
Kit Fox - 2b	kfox2b-ind240	Bakersfield Kit Fox	254	254	175	175	134	134	283	283	171	171	219	219	216	236	234	234	266	266	176	176
Kit Fox - 2b	kfox2b-ind241	Bakersfield Kit Fox	254	254	175	175	134	134	283	283	171	171	219	219	216	216	234	234	266	286	176	176
Kit Fox - 2b	kfox2b-ind242	Bakersfield Kit Fox	252	254	175	175	134	134	283	283	171	171	219	219	216	236	234	234	266	266	176	176
Kit Fox - 2b	kfox2b-ind243	Bakersfield Kit Fox	252	254	175	175	134	134	283	283	171	171	219	219	216	236	234	234	286	286	176	176
Kit Fox - 2b	kfox2b-ind244	Bakersfield Kit Fox	252	254	175	175	134	134	283	283	171	171	219	219	236	236	234	234	266	286	176	176
Kit Fox - 2b	kfox2b-ind245	Bakersfield Kit Fox	252	252	175	175	134	134	283	283	171	171	219	219	216	236	234	234	266	286	176	176
Kit Fox - 2b	kfox2b-ind246	Bakersfield Kit Fox	252	254	175	175	134	134	283	283	171	171	219	219	236	236	234	234	266	286	176	176
Kit Fox - 2b	kfox2b-ind247	Bakersfield Kit Fox	254	254	175	175	134	134	283	283	171	171	219	219	216	236	234	234	266	266	176	176
Kit Fox - 2b	kfox2b-ind248	Bakersfield Kit Fox	252	254	175	175	134	134	283	283	171	171	219	219	236	236	234	234	266	266	176	176
Kit Fox - 2b	kfox2b-ind249	Bakersfield Kit Fox	252	254	175	175	134	134	283	283	171	171	219	219	236	236	234	234	266	286	176	176
Kit Fox - 2b	kfox2b-ind250	Bakersfield Kit Fox	252	254	175	175	134	134	283	283	171	171	219	219	236	236	234	234	266	266	176	176
Kit Fox - 2b	kfox2b-ind251	Bakersfield Kit Fox	254	254	175	175	134	134	283	283	171	171	219	219	216	236	234	234	266	266	176	176
Kit Fox - 2b	kfox2b-ind252	Bakersfield Kit Fox	254	254	175	175	134	134	283	283	171	171	219	219	216	236	234	234	266	266	176	176
Kit Fox - 2b	kfox2b-ind253	Bakersfield Kit Fox	252	254	175	175	134	134	283	283	171	171	219	219	216	216	234	234	266	266	176	176
Kit Fox - 2b	kfox2b-ind254	Bakersfield Kit Fox	252	252	175	175	134	134	283	283	171	171	219	219	216	216	234	234	266	286	176	176
Kit Fox - 2b	kfox2b-ind255	Bakersfield Kit Fox	252	254	175	175	134	134	283	283	171	171	219	219	216	236	234	234	266	286	176	176
Kit Fox - 2b	kfox2b-ind256	Bakersfield Kit Fox	252	254	175	175	134	134	283	283	171	171	219	219	236	236	234	234	286	286	176	176
Kit Fox - 2b	kfox2b-ind257	Bakersfield Kit Fox	254	254	175	175	134	134	283	283	171	171	219	219	236	236	234	234	266	266	176	176
Kit Fox - 2b	kfox2b-ind258	Bakersfield Kit Fox	252	254	175	175	134	134	283	283	171	171	219	219	236	236	234	234	266	266	176	176
Kit Fox - 2b	kfox2b-ind259	Bakersfield Kit Fox	254	254	175	175	134	134	283	283	171	171	219	219	216	216	234	234	286	286	176	176
Kit Fox - 2b	kfox2b-ind260	Bakersfield Kit Fox	254	254	175	175	134	134	283	283	171	171	219	219	236	236	234	234	266	266	176	176
Kit Fox - 2b	kfox2b-ind261	Bakersfield Kit Fox	254	254	175	175	134	134	283	283	171	171	219	219	236	236	234	234	286	286	176	176
Kit Fox - 2b	kfox2b-ind262	Bakersfield Kit Fox	252	254	175	175	134	134	283	283	171	171	219	219	236	236	234	234	266	266	176	176
Kit Fox - 2b	kfox2b-ind263	Bakersfield Kit Fox	254	254	175	175	134	134	283	283	171	171	219	219	236	236	234	234	266	266	176	176
Kit Fox - 2b	kfox2b-ind264	Bakersfield Kit Fox	254	254	175	175	134	134	283	283	171	171	219	219	216	216	234	234	266	286	176	176
Kit Fox-6	kfox6-ind265	Bakersfield Kit Fox	254	254	175	175	134	134	283	283	171	171	219	219	216	216	234	234	266	286	176	176
Kit Fox-6	kfox6-ind266	Bakersfield Kit Fox	254	254	175	175	134	134	283	283	171	171	219	219	216	216	234	234	266	266	176	176
Kit Fox-6	kfox6-ind267	Bakersfield Kit Fox	254	254	175	175	134	134	283	283	171	171	219	219	216	216	234	234	266	266	176	176
Kit Fox-6	kfox6-ind268	Bakersfield Kit Fox	254	254	175	175	134	134	283	283	171	171	219	219	216	216	234	234	266	286	176	176
Kit Fox-6	kfox6-ind269	Bakersfield Kit Fox	254	254	175	175	134	134	283	283	171	171	219	219	216	216	234	234	266	266	176	176
Kit Fox-7	kfox7-ind270	Bakersfield Kit Fox	252	252	175	175	134	134	283	283	171	171	219	219	216	216	234	234	266	266	176	176
Kit Fox-7	kfox7-ind271	Bakersfield Kit Fox	252	252	175	175	134	134	283	283	171	171	219	219	216	236	234	234	266	286	176	176
Kit Fox-7	kfox7-ind272	Bakersfield Kit Fox	254	254	175	175	134	134	283	283	171	171	219	219	0	0	234	234	266	266	176	176
Kit Fox-7	kfox7-ind273	Bakersfield Kit Fox	254	254	175	175	134	134	283	283	171	171	219	219	216	216	234	236	266	266	176	176
Kit Fox-7	kfox7-ind274	Bakersfield Kit Fox	254	254	175	175	134	134	0	0	171	171	219	219	0	0	0	0	0	0	176	176
Kit Fox-8	kfox8-ind275	Bakersfield Kit Fox	252	254	175	175	134	134	283	283	171	171	219	219	236	236	234	234	266	266	176	176
Kit Fox-8	kfox8-ind276	Bakersfield Kit Fox	254	254	175	175	134	134	283	283	171	171	219	219	216	216	234	234	266	266	176	176
Kit Fox-8	kfox8-ind277	Bakersfield Kit Fox	252	254	175	175	134	134	283	283	171	171	219	219	236	236	234	234	266	266	176	176
Kit Fox-8	kfox8-ind278	Bakersfield Kit Fox	254	254	175	175	134	134	283	283	171	171	219	219	216	236	234	234	286	286	176	176
Kit Fox-8	kfox8-ind279	Bakersfield Kit Fox	252	254	175	175	134	134	283	283	171	171	219	219	216	236	234	234	266	286	176	176
Kit Fox-9	kfox9-ind280	Bakersfield Kit Fox	252	252	175	175	134	134	0	0	171	171	219	219	216	236	234	234	266	286	176	176
Kit Fox-9	kfox9-ind281	Bakersfield Kit Fox	254	254	175	175	134	134	283	283	171	171	219	219	216	216	236	236	266	286	176	176
Kit Fox-9	kfox9-ind282	Bakersfield Kit Fox	252	254	175	175	134	134	283	283	171	171	219	219	216	236	234	234	286	286	176	176
Kit Fox-9	kfox9-ind283	Bakersfield Kit Fox	254	254	175	175	134	134	283	283	171	171	219	219	216	216	234	234	266	286	176	176
Kit Fox-10	kfox10-ind284	Bakersfield Kit Fox	254	254	175	175	134	134	283	283	171	171	219	219	236	236	234	234	266	266	176	176
Kit Fox-10	kfox10-ind285	Bakersfield Kit Fox	252	254	175	175	134	134	283	283	171	171	219	219	216	236	234	234	266	266	176	176
Kit Fox-10	kfox10-ind286	Bakersfield Kit Fox	252	254	175	175	134	134	283	283	171	171	219	219	216	236	234	234	266	266	176	176
Kit Fox-10	kfox10-ind287	Bakersfield Kit Fox	252	254	175	175	134	134	283	283	171	171	219	219	216	236	234	234	266	266	176	176
Kit Fox-10	kfox10-ind288	Bakersfield Kit Fox	252	252	175	175	134	134	283	283	171	171	219	219	216	216	234	234	266	266	176	176
Kit Fox-10	kfox10-ind289	Bakersfield Kit Fox	252	254	175	175	134	134	283	283	171	171	219	219	236	236	234	234	266	266	176	176
Kit Fox-11	kfox11-ind290	Bakersfield Kit Fox	254	254	175	175	134	134	283	283	171	171	219	219	216	236	234	234	266	266	176	176
Kit Fox-11	kfox11-ind291	Bakersfield Kit Fox	252	254	175	175	134	134	283	283	171	171	219	219	216	236	234	234	266	266	176	176
Kit Fox-11	kfox11-ind292	Bakersfield Kit Fox	254	254	175	175	134	134	283	283	171	171	219	219	216	216	234	234	266	266	176	176
Kit Fox-11	kfox11-ind293	Bakersfield Kit Fox	252	254	175	175	134	134	283	283	171	171	219	219	216	236	234	234	266	286	176	176
Kit Fox-11	kfox11-ind294	Bakersfield Kit Fox	254	254	175	175	134	134	283	283	171	171	219	219	216	216	234	234	266	266	176	176
Kit Fox-11	kfox11-ind295	Bakersfield Kit Fox	254	254	175	175	134	134	283	283	171	171	219	219	216	236	234	234	266	286	176	176
Kit Fox-12	kfox12-ind296	Bakersfield Kit Fox	254	254	175	175	134	134	283	283	171	171	219	219	216	236	234	234	266	266	176	176
Kit Fox-12	kfox12-ind297	Bakersfield Kit Fox	254	254	175	175	134	134	283	283	171	171	219	219	216	216	234	234	266	266	176	176
Kit Fox-12	kfox12-ind298	Bakersfield Kit Fox	254	254	175	175	134	134	283	283	171	171	219	219	216	216	234	234	266	266	176	176
Kit Fox-12	kfox12-ind299	Bakersfield Kit Fox	254	254	175	175	134	134	283	283	171	171	219	219	216	236	234	234	286	286	176	176
Kit Fox-13	kfox13-ind300	Bakersfield Kit Fox	252	254	175	175	134	134	283	283	171	171	219	219	216	236	234	234	266	266	176	176
Kit Fox-13	kfox13-ind301	Bakersfield Kit Fox	254	254	175	175	134	134	283	283	171	171	219	219	236	236	234	234	266	286	176	176
Kit Fox-13	kfox13-ind302	Bakersfield Kit Fox	254	254	175	175	134	134	283	283	171	171	219	219	216	216	234	234	266	266	176	176
Kit Fox-13	kfox13-ind303	Bakersfield Kit Fox	254	254	175	175	134	134	283	283	171	171	219	219	236	236	234	234	266	286	176	176
Kit Fox-14	kfox14-ind304	Bakersfield Kit Fox	254	254	175	175	134	134	283	283	171	171	219	219	216	216	234	234	266	266	176	176
Kit Fox-14	kfox14-ind305	Bakersfield Kit Fox	254	254	175	175	134	134	283	283	171	171	219	219	236	236	234	234	266	266	176	176
Kit Fox-15	kfox15-ind306	Bakersfield Kit Fox	252	252	175	175	134	134	283	283	171	171	219	219	236	236	234	234	266	266	176	176
Kit Fox-15	kfox15-ind307	Bakersfield Kit Fox	252	252	175	175	134	134	283	283	171	171	219	219	236	236	234	234	266	286	176	176
Kit Fox-15	kfox15-ind308	Bakersfield Kit Fox	254	254	175	175	134	134	283	283	171	171	219	219	236	236	234	234	266	266	176	176
Kit Fox-15	kfox15-ind309	Bakersfield Kit Fox	252	252	175	175	134	134	283	283	171	171	219	219	236	236	234	234	266	266	176	176
Kit Fox-15	kfox15-ind310	Bakersfield Kit Fox	252	254	175	175	134	134	283	283	171	171	219	219	236	236	234	234	266	266	176	176
Kit Fox-15	kfox15-ind311	Bakersfield Kit Fox	254	254	175	175	134	134	283	283	171	171	219	219	236	236	234	234	266	286	176	176
Kit Fox-16	kfox16-ind312	Bakersfield Kit Fox	252	252	175	175	134	134	283	283	171	171	219	219	216	236	234	234	266	286	176	176
Kit Fox-16	kfox16-ind313	Bakersfield Kit Fox	252	254	175	175	134	134	283	283	171	171	219	219	216	236	234	234	266	266	176	176
Kit Fox-16	kfox16-ind314	Bakersfield Kit Fox	252	252	175	175	134	134	283	283	171	171	219	219	216	236	234	234	266	286	176	176
Kit Fox-17	kfox17-ind315	Bakersfield Kit Fox	254	254	175	175	134	134	283	283	171	171	219	219	216	236	234	234	266	286	176	176
Kit Fox-18	kfox18-ind316	Bakersfield Kit Fox	252	254	175	175	134	134	283	283	171	171	219	219	216	216	234	234	266	266	176	176
Kit Fox-18	kfox18-ind317	Bakersfield Kit Fox	254	254	175	175	134	134	283	283	171	171	219	219	216	236	234	234	266	266	176	176
Kit Fox-18	kfox18-ind318	Bakersfield Kit Fox	254	254	175	175	134	134	283	283	171	171	219	219	216	236	234	234	266	266	176	176
Kit Fox-18	kfox18-ind319	Bakersfield Kit Fox	254	254	175	175	134	134	283	283	171	171	219	219	216	216	234	234	266	266	176	176
Kit Fox-18	kfox18-ind320	Bakersfield Kit Fox	254	254	175	175	134	134	283	283	171	171	219	219	216	236	234	234	266	266	176	176
Kit Fox-18	kfox18-ind321	Bakersfield Kit Fox	252	254	175	175	134	134	283	283	171	171	219	219	216	236	234	234	266	286	176	176
Kit Fox-19	kfox19-ind322	Bakersfield Kit Fox	254	254	175	175	134	134	283	283	171	171	219	219	216	236	234	234	266	266	176	176
Kit Fox-19	kfox19-ind323	Bakersfield Kit Fox	252	254	175	175	134	134	283	283	171	171	219	219	216	236	234	234	266	266	176	176
Kit Fox-19	kfox19-ind324	Bakersfield Kit Fox	254	254	175	175	134	134	283	283	171	171	219	219	216	216	234	234	266	266	176	176
Kit Fox-19	kfox19-ind325	Bakersfield Kit Fox	252	254	175	175	134	134	283	283	171	171	219	219	216	236	234	234	266	286	176	176
Kit Fox-19	kfox19-ind326	Bakersfield Kit Fox	254	254	175	175	134	134	283	283	171	171	219	219	216	216	234	234	266	266	176	176
Kit Fox-19	kfox19-ind327	Bakersfield Kit Fox	254	254	175	175	134	134	283	283	171	171	219	219	216	236	234	234	266	286	176	176
Kit Fox-20	kfox20-ind328	Bakersfield Kit Fox	252	252	175	175	134	134	283	283	171	171	219	219	216	236	234	234	266	286	176	176
Kit Fox-20	kfox20-ind329	Bakersfield Kit Fox	252	254	175	175	134	134	283	283	171	171	219	219	216	236	234	234	266	266	176	176
Kit Fox-20	kfox20-ind330	Bakersfield Kit Fox	252	252	175	175	134	134	283	283	171	171	219	219	216	236	234	234	266	286	176	176
Kit Fox-21	kfox21-ind331	Bakersfield Kit Fox	254	254	175	175	134	134	283	283	171	171	219	219	216	216	234	234	266	266	176	176
Kit Fox-21	kfox21-ind332	Bakersfield Kit Fox	254	254	175	175	134	134	283	283	171	171	219	219	216	216	234	234	266	286	176	176
Kit Fox-21	kfox21-ind333	Bakersfield Kit Fox	254	254	175	175	134	134	283	283	171	171	219	219	216	216	234	234	266	266	176	176
Kit Fox-21	kfox21-ind334	Bakersfield Kit Fox	252	254	175	175	134	134	283	283	171	171	219	219	0	0	0	0	266	266	176	176
Kit Fox-21	kfox21-ind335	Bakersfield Kit Fox	254	254	175	175	134	134	283	283	171	171	219	219	216	216	234	234	266	266	176	176
Red Fox -1F	rfox1f-ind336	Fresno Red Fox	254	254	203	203	134	134	271	271	171	171	219	219	248	248	228	228	266	266	176	176
Red Fox -1F	rfox1f-ind337	Fresno Red Fox	252	254	203	203	134	134	273	273	171	171	219	219	248	248	228	228	266	266	176	176
Red Fox -1F	rfox1f-ind338	Fresno Red Fox	252	254	203	203	134	134	271	273	171	171	219	219	248	248	228	228	266	266	176	176
Red Fox -1F	rfox1f-ind339	Fresno Red Fox	252	254	203	203	134	134	271	271	171	171	219	219	248	248	228	228	266	266	176	176
Red Fox -1F	rfox1f-ind340	Fresno Red Fox	252	254	203	203	134	134	271	273	171	171	219	219	248	248	228	228	266	266	176	176
Red Fox -1F	rfox1f-ind341	Fresno Red Fox	254	254	203	203	134	134	271	271	171	171	219	219	246	248	228	228	266	266	176	176
Red Fox -1F	rfox1f-ind342	Fresno Red Fox	254	254	203	203	134	134	273	273	171	171	219	219	248	248	228	228	266	266	176	176
Red Fox -1F	rfox1f-ind343	Fresno Red Fox	252	254	203	203	134	134	273	273	171	171	219	219	248	248	228	228	266	266	176	176
Red Fox -1F	rfox1f-ind344	Fresno Red Fox	252	252	203	203	134	134	271	273	171	171	219	219	248	248	228	228	266	266	176	176
Red Fox -1F	rfox1f-ind345	Fresno Red Fox	252	252	203	203	134	134	273	273	171	171	219	219	248	248	228	228	266	266	176	176
Red Fox -1F	rfox1f-ind346	Fresno Red Fox	252	254	203	203	134	134	271	273	171	171	219	219	248	248	228	228	266	266	176	176
Red Fox -1F	rfox1f-ind347	Fresno Red Fox	252	254	203	203	134	134	271	273	171	171	219	219	248	248	228	228	266	266	176	176
Red Fox -1F	rfox1f-ind348	Fresno Red Fox	254	254	203	203	134	134	273	273	171	171	219	219	248	248	228	236	266	266	176	176
Red Fox -1F	rfox1f-ind349	Fresno Red Fox	252	252	203	203	134	134	271	273	171	171	219	219	246	248	228	228	266	266	176	176
Red Fox -1F	rfox1f-ind350	Fresno Red Fox	252	252	203	203	134	134	271	273	171	171	219	219	248	248	228	236	266	266	176	176
Red Fox -1F	rfox1f-ind351	Fresno Red Fox	254	254	203	203	134	134	273	273	171	171	219	219	248	248	228	228	266	266	176	176
Red Fox -1F	rfox1f-ind352	Fresno Red Fox	252	254	203	203	134	134	271	273	171	171	219	219	248	248	228	228	266	266	176	176
Red Fox -1F	rfox1f-ind353	Fresno Red Fox	252	252	203	203	134	134	273	273	171	171	219	219	248	248	228	228	266	266	176	176
Red Fox -1F	rfox1f-ind354	Fresno Red Fox	254	254	203	203	134	134	273	273	171	171	219	219	248	248	228	228	266	266	176	176
Red Fox -1F	rfox1f-ind355	Fresno Red Fox	254	254	203	203	134	134	273	273	171	171	219	219	248	248	228	228	266	266	176	176
Red Fox-2	rfox2-ind356	Bakersfield Red Fox	254	254	175	175	134	134	283	283	171	171	219	219	216	216	234	234	266	266	176	176
Red Fox-2	rfox2-ind357	Bakersfield Red Fox	254	254	175	175	134	134	0	0	171	171	219	219	0	0	234	234	286	286	176	176
Red Fox-2	rfox2-ind358	Bakersfield Red Fox	252	252	0	0	134	134	0	0	171	171	219	219	0	0	0	0	0	0	176	176
Red Fox-2	rfox2-ind359	Bakersfield Red Fox	252	252	175	175	134	134	0	0	171	171	219	219	216	216	0	0	266	266	176	176
Red Fox-2	rfox2-ind360	Bakersfield Red Fox	254	254	175	175	134	134	283	283	171	171	219	219	216	216	234	234	266	286	176	176
Red Fox-2	rfox2-ind361	Bakersfield Red Fox	254	254	175	175	134	134	0	0	171	171	219	219	216	216	234	234	0	0	176	176
Red Fox-2	rfox2-ind362	Bakersfield Red Fox	252	252	175	175	134	134	0	0	171	171	219	219	216	216	234	234	266	266	176	176
Red Fox-2	rfox2-ind363	Bakersfield Red Fox	252	252	175	175	134	134	283	283	171	171	219	219	216	216	234	234	266	266	176	176
Red Fox-2	rfox2-ind364	Bakersfield Red Fox	254	254	175	175	134	134	283	283	171	171	219	219	216	216	234	234	266	266	176	176
Red Fox-2	rfox2-ind365	Bakersfield Red Fox	252	254	175	175	134	134	283	283	171	171	219	219	216	216	234	234	266	266	176	176
Red Fox-2	rfox2-ind366	Bakersfield Red Fox	252	254	175	175	134	134	283	283	171	171	219	219	216	216	234	234	266	286	176	176
Red Fox-2	rfox2-ind367	Bakersfield Red Fox	254	254	175	175	134	134	283	283	171	171	219	219	216	216	234	234	266	286	176	176
Red Fox-2	rfox2-ind368	Bakersfield Red Fox	254	254	175	175	134	134	283	283	171	171	219	219	216	216	234	234	266	266	176	176
Red Fox-2	rfox2-ind369	Bakersfield Red Fox	254	254	175	175	134	134	283	283	171	171	219	219	216	216	234	234	266	286	176	176
Red Fox-3	rfox3-ind370	Bakersfield Red Fox	254	254	175	175	134	134	283	283	171	171	219	219	236	236	234	234	266	286	176	176
Red Fox-3	rfox3-ind371	Bakersfield Red Fox	254	254	175	175	134	134	283	283	171	171	219	219	216	236	234	234	266	286	176	176
Red Fox-3	rfox3-ind372	Bakersfield Red Fox	254	254	175	175	134	134	283	283	171	171	219	219	216	236	234	234	266	266	176	176
Red Fox-3	rfox3-ind373	Bakersfield Red Fox	254	254	175	175	134	134	283	283	171	171	219	219	216	216	234	234	266	286	176	176
Red Fox-3	rfox3-ind374	Bakersfield Red Fox	254	254	175	175	134	134	283	283	171	171	219	219	216	216	234	234	266	286	176	176
Red Fox-3	rfox3-ind375	Bakersfield Red Fox	254	254	175	175	134	134	0	0	171	171	219	219	0	0	0	0	266	286	176	176
Red Fox-3	rfox3-ind376	Bakersfield Red Fox	254	254	175	175	134	134	283	283	171	171	219	219	236	236	234	234	266	266	176	176
Red Fox-3	rfox3-ind377	Bakersfield Red Fox	254	254	175	175	134	134	283	283	171	171	219	219	216	236	234	234	266	266	176	176
Red Fox-3	rfox3-ind378	Bakersfield Red Fox	254	254	175	175	134	134	283	283	171	171	219	219	216	236	234	234	266	266	176	176
Red Fox-3	rfox3-ind379	Bakersfield Red Fox	254	254	175	175	134	134	283	283	171	171	219	219	216	216	234	234	266	286	176	176
Red Fox-3	rfox3-ind380	Bakersfield Red Fox	254	256	175	175	134	134	283	283	171	171	219	219	216	236	234	234	266	286	176	176
Red Fox-3	rfox3-ind381	Bakersfield Red Fox	254	254	175	175	134	134	283	283	171	171	219	219	216	236	234	234	266	266	176	176
Red Fox-3	rfox3-ind382	Bakersfield Red Fox	254	254	175	175	134	134	283	283	171	171	219	219	216	236	234	234	266	286	176	176
Red Fox-3	rfox3-ind383	Bakersfield Red Fox	254	254	175	175	134	134	283	283	171	171	219	219	216	216	234	234	266	286	176	176
Red Fox-3	rfox3-ind384	Bakersfield Red Fox	254	254	175	175	134	134	283	283	171	171	219	219	216	216	234	234	266	286	176	176
Red Fox-3	rfox3-ind385	Bakersfield Red Fox	254	254	175	175	134	134	283	283	171	171	219	219	216	216	234	234	266	286	176	176
Red Fox-3	rfox3-ind386	Bakersfield Red Fox	254	254	175	175	134	134	283	283	171	171	219	219	216	236	234	234	266	286	176	176
Red Fox-3	rfox3-ind387	Bakersfield Red Fox	254	254	175	175	134	134	283	283	171	171	219	219	216	216	234	234	266	286	176	176
Red Fox-3	rfox3-ind388	Bakersfield Red Fox	254	254	175	175	134	134	283	283	171	171	219	219	216	216	234	234	286	286	176	176
Red Fox-3	rfox3-ind389	Bakersfield Red Fox	254	254	175	175	134	134	283	283	171	171	219	219	216	236	234	234	266	286	176	176
Red Fox-3	rfox3-ind390	Bakersfield Red Fox	254	254	175	175	134	134	283	283	171	171	219	219	216	236	234	234	266	266	176	176
Red Fox-3	rfox3-ind391	Bakersfield Red Fox	254	254	175	175	134	134	283	283	171	171	219	219	216	236	234	234	266	286	176	176
Red Fox-3	rfox3-ind392	Bakersfield Red Fox	254	254	175	175	134	134	283	283	171	171	219	219	216	236	234	234	286	286	176	176
Red Fox-4	rfox4-ind393	Bakersfield Red Fox	252	254	175	175	134	134	283	283	171	171	219	219	216	216	234	234	286	286	176	176
Red Fox-4	rfox4-ind394	Bakersfield Red Fox	254	254	175	175	134	134	283	283	171	171	219	219	216	216	234	234	286	286	176	176
Red Fox-4	rfox4-ind395	Bakersfield Red Fox	254	254	175	175	134	134	283	283	171	171	219	219	216	216	234	234	266	266	176	176
Red Fox-4	rfox4-ind396	Bakersfield Red Fox	254	254	175	175	134	134	283	283	171	171	219	219	216	216	234	234	266	286	176	176
Red Fox-4	rfox4-ind397	Bakersfield Red Fox	254	254	175	175	134	134	283	283	171	171	219	219	216	216	234	234	286	286	176	176
Red Fox-5	rfox5-ind398	Bakersfield Red Fox	252	252	175	175	134	134	283	283	171	171	219	219	216	216	234	234	266	266	176	176
Red Fox-5	rfox5-ind399	Bakersfield Red Fox	252	252	175	175	134	134	283	283	171	171	219	219	216	216	234	234	266	266	176	176
Red Fox-5	rfox5-ind400	Bakersfield Red Fox	252	252	175	175	134	134	283	283	171	171	219	219	216	216	234	234	266	286	176	176
Red Fox-5	rfox5-ind401	Bakersfield Red Fox	252	252	175	175	134	134	283	283	171	171	219	219	216	216	234	234	266	286	176	176
Red Fox-5	rfox5-ind402	Bakersfield Red Fox	252	252	175	175	134	134	283	283	171	171	219	219	216	216	234	234	266	266	176	176
Red Fox-5	rfox5-ind403	Bakersfield Red Fox	252	252	175	175	134	134	283	283	171	171	219	219	216	216	234	234	266	286	176	176
Red Fox-5	rfox5-ind404	Bakersfield Red Fox	252	252	175	175	134	134	283	283	171	171	219	219	216	216	234	234	266	266	176	176
Red Fox-5	rfox5-ind405	Bakersfield Red Fox	252	252	175	175	134	134	283	283	171	171	219	219	216	216	234	234	266	286	176	176
Red Fox-5	rfox5-ind406	Bakersfield Red Fox	252	252	175	175	134	134	283	283	171	171	219	219	216	216	234	234	286	286	176	176
Red Fox-5	rfox5-ind407	Bakersfield Red Fox	252	252	175	175	134	134	283	283	171	171	219	219	216	216	234	234	266	266	176	176
Red Fox-5	rfox5-ind408	Bakersfield Red Fox	252	252	175	175	134	134	283	283	171	171	219	219	216	216	234	234	266	286	176	176
Red Fox-5	rfox5-ind409	Bakersfield Red Fox	252	252	175	175	134	134	283	283	171	171	219	219	216	216	234	234	266	266	176	176
Red Fox-5	rfox5-ind410	Bakersfield Red Fox	252	252	175	175	134	134	283	283	171	171	219	219	216	216	234	234	266	286	176	176
Red Fox-5	rfox5-ind411	Bakersfield Red Fox	252	252	175	175	134	134	283	283	171	171	219	219	216	216	234	234	286	286	176	176
Red Fox-5	rfox5-ind412	Bakersfield Red Fox	252	252	175	175	134	134	283	283	171	171	219	219	216	216	234	234	266	266	176	176
Red Fox-5	rfox5-ind413	Bakersfield Red Fox	252	252	175	175	134	134	283	283	171	171	219	219	216	216	234	234	286	286	176	176
Red Fox-5	rfox5-ind414	Bakersfield Red Fox	252	252	175	175	134	134	283	283	171	171	219	219	216	216	234	234	266	266	176	176
Red Fox-5	rfox5-ind415	Bakersfield Red Fox	252	252	175	175	134	134	283	283	171	171	219	219	216	216	234	234	266	266	176	176
Red Fox-5	rfox5-ind416	Bakersfield Red Fox	252	252	175	175	134	134	283	283	171	171	219	219	216	216	234	234	266	266	176	176
Red Fox-5	rfox5-ind417	Bakersfield Red Fox	252	252	175	175	134	134	283	283	171	171	219	219	216	216	234	234	266	286	176	176
Red Fox-5	rfox5-ind418	Bakersfield Red Fox	252	252	175	175	134	134	283	283	171	171	219	219	216	216	234	234	266	266	176	176
Red Fox-5	rfox5-ind419	Bakersfield Red Fox	252	252	175	175	134	134	283	283	171	171	219	219	216	216	234	234	266	286	176	176
Red Fox-5	rfox5-ind420	Bakersfield Red Fox	252	252	175	175	134	134	283	283	171	171	219	219	216	216	234	234	266	286	176	176
Red Fox-5	rfox5-ind421	Bakersfield Red Fox	252	252	175	175	134	134	283	283	171	171	219	219	216	216	234	234	266	286	176	176
Red Fox-5	rfox5-ind422	Bakersfield Red Fox	252	252	175	175	134	134	283	283	171	171	219	219	216	216	234	234	266	266	176	176
Kit Fox-1T	kfoxt1-ind423	Taft Kit Fox	254	254	175	175	134	134	283	283	171	171	219	219	216	236	234	234	266	286	176	176
Kit Fox-1T	kfoxt1-ind424	Taft Kit Fox	254	254	175	175	134	134	283	283	171	171	219	219	216	216	234	234	266	266	176	176
Kit Fox-1T	kfoxt1-ind425	Taft Kit Fox	254	254	175	175	134	134	283	283	171	171	219	219	216	236	234	234	266	266	176	176
Kit Fox-1T	kfoxt1-ind426	Taft Kit Fox	254	254	175	175	134	134	283	283	171	171	219	219	216	236	234	234	266	266	176	176
Kit Fox-1T	kfoxt1-ind427	Taft Kit Fox	254	254	175	175	134	134	283	283	171	171	219	219	216	216	234	234	266	266	176	176
Kit Fox-1T	kfoxt1-ind428	Taft Kit Fox	254	254	175	175	134	134	283	283	171	171	219	219	236	236	234	234	266	286	176	176
Kit Fox-1T	kfoxt1-ind429	Taft Kit Fox	254	254	175	175	134	134	283	283	171	171	219	219	216	236	234	234	266	266	176	176
Kit Fox-2T	kfoxt2-ind430	Taft Kit Fox	254	254	175	175	134	134	283	283	171	171	219	219	216	236	234	234	266	286	176	176
Kit Fox-2T	kfoxt2-ind431	Taft Kit Fox	254	254	175	175	134	134	283	283	171	171	219	219	216	216	234	234	266	286	176	176
Kit Fox-2T	kfoxt2-ind432	Taft Kit Fox	254	254	175	175	134	134	283	283	171	171	219	219	216	216	234	234	286	286	176	176
Kit Fox-2T	kfoxt2-ind433	Taft Kit Fox	254	254	0	0	134	134	283	283	171	171	219	219	216	216	234	234	0	0	176	176
Kit Fox-2T	kfoxt2-ind434	Taft Kit Fox	254	254	175	175	134	134	283	283	171	171	219	219	216	216	234	234	266	266	176	176
Kit Fox-2T	kfoxt2-ind435	Taft Kit Fox	254	254	175	175	134	134	283	283	171	171	219	219	216	216	234	234	286	286	176	176
Kit Fox-3T	kfoxt3-ind436	Taft Kit Fox	254	254	175	175	134	134	283	283	171	171	219	219	216	216	234	234	286	286	176	176
Kit Fox-3T	kfoxt3-ind437	Taft Kit Fox	254	254	175	175	134	134	283	283	171	171	219	219	216	236	234	234	266	266	176	176
Kit Fox-3T	kfoxt3-ind438	Taft Kit Fox	254	254	175	175	134	134	283	283	171	171	219	219	216	236	234	234	266	286	176	176
Kit Fox-3T	kfoxt3-ind439	Taft Kit Fox	254	254	175	175	134	134	283	283	171	171	219	219	216	216	234	234	266	286	176	176
Kit Fox-3T	kfoxt3-ind440	Taft Kit Fox	254	254	175	175	134	134	283	283	171	171	219	219	216	216	234	234	266	286	176	176
Kit Fox-4T	kfoxt4-ind441	Taft Kit Fox	254	254	175	175	134	134	283	283	171	171	219	219	216	236	234	234	266	286	176	176
Kit Fox-5T	kfoxt5-ind442	Taft Kit Fox	254	254	175	175	134	134	283	283	171	171	219	219	216	216	234	234	286	286	176	176
Kit Fox-5T	kfoxt5-ind443	Taft Kit Fox	254	254	175	175	134	134	283	283	171	171	219	219	216	216	234	234	266	266	176	176
Kit Fox-5T	kfoxt5-ind444	Taft Kit Fox	254	254	175	175	134	134	283	283	171	171	219	219	216	216	234	234	286	286	176	176
Kit Fox-5T	kfoxt5-ind445	Taft Kit Fox	254	254	175	175	134	134	283	283	171	171	219	219	216	216	234	234	266	286	176	176
