# Supplementary material for: Molecular epidemiology of a fatal sarcoptic mange epidemic in endangered San Joaquin kit foxes (Vulpes macrotis mutica)
Source: Parasit Vectors. 2020 Sep 7;13:456. doi: 10.1186/s13071-020-04328-3 (PMC7487715; doi:10.1186/s13071-020-04328-3)
Supplement: Supplementary file 2 — Additional file 2: Table S2. Distributions of allele frequencies in 10 microsatellite loci among Sarcoptes scabiei mite populations by host and host location (allele sizes are in base pairs). Private alleles are denoted with “†”. [file 13071_2020_4328_MOESM2_ESM.xlsx]

## Sheet: Table S2
Additional file 2: Table S2. Distributions of allele frequencies in 10 microsatellite loci among Sarcoptes scabiei mite populations by host and host location (allele sizes are in base pairs). Private alleles are denoted with “†”.
Locus	Allele	Bakersfield Kit Fox	Taft Kit Fox	Bakersfield Red Fox	Fresno Red Fox	Bakersfield Dog	Bakerfield Coyote	Ft. Irwin Coyote	Ventura Coyote	All Host Species
SARM-33	N	192	23	67	20	6	101	15	19	443
	230	0	0	0	0	0	0.00495†	0	0	0.00113
	250	0	0	0	0	0.33333	0.00495	0	0	0.00564
	252	0.22656	0	0.45522	0.45	0.5	0.39604	1	0	0.31828
	254	0.77344	1	0.53731	0.55	0	0.0396	0	1	0.54515
	256	0	0	0.00746	0	0.16667	0	0	0	0.00339
	258	0	0	0	0	0	0.0099	0	0	0.00226
	266	0	0	0	0	0	0.00495†	0	0	0.00113
	270	0	0	0	0	0	0.27228	0	0	0.06208
	280	0	0	0	0	0	0.0495	0	0	0.01129
	282	0	0	0	0	0	0.0198†	0	0	0.00451
	286	0	0	0	0	0	0.19802	0	0	0.04515
SARM-34	N	192	22	66	20	6	102	15	18	441
	173	0	0	0	0	0	0.0049†	0	0	0.00113
	175	1	1	1	0	0.5	0.17647	0.23333	0.05556	0.69274
	193	0	0	0	0	0	0.01961	0	0	0.00454
	195	0	0	0	0	0	0.05392	0	0	0.01247
	203	0	0	0	1	0.16667	0.55392	0.76667	0.91667	0.23923
	205	0	0	0	0	0	0	0	0.02778†	0.00113
	209	0	0	0	0	0.16667	0	0	0	0.00227
	241	0	0	0	0	0	0.05392	0	0	0.01247
	243	0	0	0	0	0	0.13725	0	0	0.03175
	251	0	0	0	0	0.16667	0	0	0	0.00227
SARM-35	N	191	23	67	20	5	103	15	19	443
	134	1	1	1	1	1	0.8301	1	1	0.9605
	135	0	0	0	0	0	0.00971	0	0	0.00226
	153	0	0	0	0	0	0.03883†	0	0	0.00903
	155	0	0	0	0	0	0.12136	0	0	0.02822
SARM-36	N	184	23	61	20	6	95	13	18	420
	271	0	0	0	0.35	0.66667	0.79474	0.80769	1	0.27381
	273	0	0	0	0.65	0	0.18947	0	0	0.07381
	283	1	1	1	0	0.33333	0.01579	0.19231	0	0.65238
SARM-37	N	189	23	67	20	6	103	15	18	441
	171	1	1	1	1	0	0.28155	0.46667	0	0.75964
	179	0	0	0	0	0	0.03398	0	0	0.00794
	181	0	0	0	0	0	0.00971†	0	0	0.00227
	183	0	0	0	0	1	0.67476	0.53333	1	0.23016
SARM-38	N	189	23	67	20	6	101	14	18	438
	211	0	0	0	0	0.33333	0.4802	0.85714	1	0.18379
	219	1	1	1	1	0.66667	0.5198	0.14286	0	0.81621
SARM-40	N	186	23	64	20	6	96	13	18	426
	216	0.68817	0.78261	0.875	0	0	0.29167	0.73077	0	0.56221
	218	0	0	0	0	0	0.00521†	0	0	0.00117
	222	0	0	0	0	0	0	0.07692†	0	0.00235
	228	0	0	0	0	0.66667	0.26563	0	1	0.1115
	232	0	0	0	0	0	0.06771	0	0	0.01526
	236	0.30914	0.21739	0.125	0	0.33333	0	0	0	0.17019
	244	0	0	0	0	0	0.01563†	0	0	0.00352
	246	0	0	0	0.05	0	0.33854	0.11538	0	0.08216
	248	0	0	0	0.95	0	0.01563	0.07692	0	0.05047
	272	0.00269†	0	0	0	0	0	0	0	0.00117
SARM-41	N	187	23	64	20	6	98	13	18	429
	228	0	0	0	0.95	0.08333	0.61224	0.30769	1	0.2366
	230	0	0	0	0	0	0.0051	0	0	0.00117
	234	0.99198	1	1	0	0.08333	0.33673	0.69231	0	0.73427
	236	0.00802	0	0	0.05	0	0	0	0	0.00583
	238	0	0	0	0	0.83333	0.04082	0	0	0.02098
	240	0	0	0	0	0	0.0051†	0	0	0.00117
SARM-44	N	190	22	65	20	6	100	14	17	434
	266	0.67895	0.56818	0.63077	1	0.83333	0.455	0.67857	0	0.60484
	274	0	0	0	0	0	0.275	0.03571	0	0.06452
	278	0	0	0	0	0	0.005†	0	0	0.00115
	284	0	0	0	0	0.16667	0	0	0.08824	0.00576
	286	0.32105	0.43182	0.36923	0	0	0.265	0.28571	0.91176	0.32373
SARM-45	N	192	23	67	20	6	103	15	19	445
	176	1	1	1	1	0.5	0.78155	1	1	0.9427
	196	0	0	0	0	0	0.00485†	0	0	0.00112
	198	0	0	0	0	0	0.06796†	0	0	0.01573
	200	0	0	0	0	0.5	0.14078	0	0	0.03933
	202	0	0	0	0	0	0.00485†	0	0	0.00112
